# Supplementary material for: Neurosteroid [3α,5α]-3-Hydroxy-pregnan-20-one Enhances the CX3CL1-CX3CR1 Pathway in the Brain of Alcohol-Preferring Rats with Sex-Specificity
Source: Life (Basel). 2024 Jul 9;14(7):860. doi: 10.3390/life14070860 (PMC11277648; doi:10.3390/life14070860)
Supplement: Supplementary file 1 [file life-14-00860-s001.zip]

Archive with 1 entries (1 files):
- life-3005160-supplementary.pdf
